# Supplementary material for: Virome Profiling of Chickens with Hepatomegaly Rupture Syndrome Reveals Coinfection of Multiple Viruses
Source: Viruses. 2023 May 26;15(6):1249. doi: 10.3390/v15061249 (PMC10302823; doi:10.3390/v15061249)
Supplement: Supplementary file 1 [file viruses-15-01249-s001.zip › Table S1.xlsx]

## Sheet: Sheet1
Table S1: Read numbers of different viruses in these samples.
		Diseased					Control
		Liver	Spleen	Kidney	Gut		Liver	Spleen	Kidney	Gut
MTT	Total read number	182755570	176832568	162778846	168480808		38936292	43184300	44520704	44218232
	Data size (Gb)	27.42	26.51	24.42	25.26		5.84	6.47	6.68	6.63
	Avastrovirus	134	5	0	1287		0	0	0	0
	Bavovirus	8	0	16	3350		0	0	0	0
	Gammacoronavirus	16	16	994	34594		0	0	0	0
	Avisivirus	11414	272	386	228011		10	0	0	0
	Megrivirus	654	64	3091	467494		0	3	0	0
	Sicinivirus	12	71	0	8971		0	0	0	0
	Tremovirus	295085	490440	133683	34598		0	0	0	0
	Alpharetrovirus	950	381	826	758		2	28	46	38
	Rotavirus	0	94	0	243		0	0	0	0
	Orthoreovirus	4	0	0	738		0	0	0	0
MDA	Total read number	176395036	209797352	173102926	176013050		40330032	44169224	42687618	45044746
	Data size (Gb)	26.46	31.47	25.96	26.4		6.05	6.63	6.4	6.76
	Mardivirus	0	6678	0	1		0	0	0	0
	Aviadenovirus	595512	17	55	13557		0	0	15	1
	Aveparvovirus	0	0	0	915		0	0	0	0
	Porprismacovirus	0	0	649	2709		0	0	0	0
	Gyrovirus	1230362	388950	560599	11392764		6	11	221	452
