# Supplementary material for: Virome Profiling of Chickens with Hepatomegaly Rupture Syndrome Reveals Coinfection of Multiple Viruses
Source: Viruses. 2023 May 26;15(6):1249. doi: 10.3390/v15061249 (PMC10302823; doi:10.3390/v15061249)
Supplement: Supplementary file 1 [file viruses-15-01249-s001.zip › Table S2.xlsx]

## Sheet: Sheet1
Table S2: The results of PCR/RT-PCR detection in these clinical samples.
Tissue type	Number	AEV	ALV-E	FAdV-B	FAdV-D	FAdV-E	CAV	HEV
Liver	19	0.895	1	0.421	0.315	0.263	1	0
Spleen	19	1	1	0.368	0.053	0.263	1	0
Kidney	20	0.6	1	0.2	0	0	0.9	0
Gut	20	0.65	0.95	0.35	0.25	0.3	1	0
